# Supplementary material for: Endovascular Repair of Ruptured Abdominal Aortic Aneurysms Using the Endurant™ Endograft
Source: J Clin Med. 2024 Sep 6;13(17):5282. doi: 10.3390/jcm13175282 (PMC11396500; doi:10.3390/jcm13175282)
Supplement: Supplementary file 1 [file jcm-13-05282-s001.zip]

Archive with 1 entries (1 files):
- jcm-3174184-supplementary.pdf
